# Supplementary material for: 3-dimensional analysis of hard- and soft-tissue symmetry in a Chinese population
Source: BMC Oral Health. 2023 Jun 29;23:432. doi: 10.1186/s12903-023-03163-z (PMC10308641; doi:10.1186/s12903-023-03163-z)
Supplement: Supplementary file 1 — Additional file 1: Supplementary Table 1. Descriptive data of different menton deviation in males. Supplementary Table 2. Mann-Whitney U test of RMS of different menton deviation in males. Supplementary Table 3. Descriptive data of different menton deviation in females. Supplementary Table 4. Mann-Whitney U test of RMS of different menton deviation in females. Supplementary Table 5. Descriptive data of different skeletal classes in males. Supplementary Table 6. Mann-Whitney U test of RMS of different skeletal classes in males. Supplementary Table 7. Descriptive data of different skeletal classes in females. Supplementary Table 8. Mann-Whitney U test of RMS of different skeletal classes in females. Supplementary Table 9. Correlation coefficient values of hard- and soft-tissue in males. Supplementary Table 10. Correlation coefficient values of hard- and soft-tissue in females. [file 12903_2023_3163_MOESM1_ESM.xlsx]

## Sheet: S Table1
Supplementary Table1：Descriptive data of different menton deviation in males
	Relative Symmetry				Moderate Asymmetry				Severe Asymmetry
	Min	Max	Mean	Median	Min	Max	Mean	Median	Min	Max	Mean	Median
Hard Tissue	0.860	1.779	1.142	1.120	0.949	1.693	1.267	1.268	0.968	2.570	1.514	1.453
Soft Tissue	0.538	1.569	0.782	0.731	0.454	1.837	0.961	0.910	0.582	2.250	1.416	1.453
Zygomatic Process	0.614	1.678	1.082	1.011	0.773	2.207	1.229	1.149	0.578	1.792	1.264	1.285
Maxilla	0.632	1.391	1.049	1.019	0.817	1.545	1.134	1.145	0.696	1.621	1.109	1.075
Dentition	0.594	1.567	1.047	1.046	0.733	1.544	1.033	0.996	0.798	1.575	1.162	1.131
Ramus	0.637	1.710	0.928	0.867	0.607	1.495	0.987	0.939	0.716	2.344	1.187	1.126
Corpus	0.604	1.795	0.853	0.828	0.586	1.100	0.829	0.812	0.566	1.625	1.012	0.981
Nose	0.216	0.801	0.420	0.408	0.279	0.947	0.475	0.446	0.283	0.762	0.509	0.479
Cheek	0.266	1.623	0.813	0.792	0.438	2.132	0.934	0.858	0.355	2.377	1.272	1.156
Lip	0.162	1.232	0.454	0.397	0.221	1.211	0.521	0.460	0.242	2.021	0.645	0.559
Chin	0.285	1.535	0.649	0.610	0.322	1.637	0.779	0.737	0.221	2.100	1.051	0.981

## Sheet: S Table2
Supplementary Table2：Mann-Whitney U test of RMS of different menton deviation in males
	Relative Symmetry vs Severe Asymmetry		Moderate Asymmetry vs Severe Asymmetry		Relative Symmetry vs Moderate Asymmetry
	Z	P	Z	P	Z	P
Hard Tissue	-6.125	0.000*	-3.962	0.000*	-3.531	0.000*
Soft Tissue	-6.589	0.000*	-4.689	0.000*	-3.426	0.001*
Zygomatic Process	-2.901	0.004*	-1.057	0.290	-2.130	0.033*
Maxilla	-1.287	0.198	-0.960	0.337	-2.381	0.017*
Dentition	-2.413	0.016*	-3.042	0.002*	-0.480	0.631
Ramus	-4.112	0.000*	-2.929	0.003*	-1.461	0.144
Corpus	-3.984	0.000*	-4.067	0.000*	-0.125	0.900
Nose	-3.139	0.002*	-1.352	0.176	-2.005	0.045*
Cheek	-4.144	0.000*	-3.175	0.001*	-1.166	0.244
Lip	-3.821	0.000*	-2.469	0.014*	-1.489	0.137
Chin	-5.120	0.000*	-3.228	0.001*	-1.929	0.054
*Statistically significant, p＜0.05

## Sheet: S Table3
Supplementary Table3：Descriptive data of different menton deviation in females
	Relative Symmetry				Moderate Asymmetry				Severe Asymmetry
	Min	Max	Mean	Median	Min	Max	Mean	Median	Min	Max	Mean	Median
Hard Tissue	0.813	1.220	1.021	1.020	0.883	1.780	1.176	1.173	1.020	2.653	1.443	1.383
Soft Tissue	0.414	1.017	0.686	0.688	0.616	1.389	0.858	0.795	0.634	2.358	1.200	1.142
Zygomatic Process	0.560	1.434	1.017	1.007	0.716	1.782	1.203	1.131	0.669	2.049	1.213	1.198
Maxilla	0.717	1.110	0.919	0.918	0.768	1.411	1.013	0.994	0.778	1.423	1.048	1.032
Dentition	0.551	1.165	0.890	0.885	0.692	1.485	1.014	0.936	0.639	1.677	1.095	1.121
Ramus	0.577	1.305	0.833	0.837	0.622	1.693	0.945	0.920	0.621	2.372	1.175	1.150
Corpus	0.505	0.992	0.733	0.698	0.587	1.269	0.815	0.769	0.614	1.899	0.906	0.867
Nose	0.211	0.602	0.349	0.348	0.192	0.808	0.389	0.368	0.200	0.621	0.358	0.364
Cheek	0.312	1.597	0.684	0.647	0.378	1.567	0.909	0.836	0.480	2.570	1.142	1.120
Lip	0.190	0.756	0.406	0.398	0.205	0.896	0.484	0.450	0.217	1.067	0.540	0.483
Chin	0.260	1.265	0.597	0.573	0.284	1.191	0.691	0.609	0.271	1.906	0.902	0.880

## Sheet: S Table4
Supplementary Table4：Mann-Whitney U test of RMS of different menton deviation in females
	Relative Symmetry vs Severe Asymmetry		Moderate Asymmetry vs Severe Asymmetry		Relative Symmetry vs Moderate Asymmetry
	Z	P	Z	P	Z	P
Hard Tissue	-7.614	0.000*	-5.145	0.000*	-5.435	0.000*
Soft Tissue	-7.001	0.000*	-4.757	0.000*	-4.499	0.000*
Zygomatic Process	-3.184	0.001*	-0.117	0.907	-3.256	0.001*
Maxilla	-4.309	0.000*	-1.368	0.171	-3.038	0.002*
Dentition	-4.527	0.000*	-1.796	0.076	-2.837	0.005*
Ramus	-5.693	0.000*	-3.813	0.000*	-2.457	0.014*
Corpus	-4.104	0.000*	-2.114	0.034*	-2.151	0.032*
Nose	-0.767	0.443	-1.049	0.294	-1.695	0.090
Cheek	-5.451	0.000*	-2.538	0.011*	-4.221	0.000*
Lip	-3.022	0.003*	-1.247	0.212	-1.727	0.084
Chin	-4.241	0.000*	-2.853	0.004*	-1.876	0.061
*Statistically significant, p＜0.05

## Sheet: S Table5
Supplementary Table5：Descriptive data of different skeletal classes in males
	Class I				Class II				Class III
	Min	Max	Mean	Median	Min	Max	Mean	Median	Min	Max	Mean	Median
Hard Tissue	0.914	1.966	1.262	1.192	0.860	1.693	1.263	1.235	0.912	2.570	1.398	1.328
Soft Tissue	0.454	2.180	0.964	0.907	0.470	1.629	1.028	0.949	0.569	2.250	1.166	0.889
Zygomatic Process	0.578	2.042	1.178	1.132	0.779	2.207	1.215	1.149	0.614	2.035	1.182	1.152
Maxilla	0.803	1.621	1.102	1.070	0.696	1.407	1.083	1.053	0.632	1.545	1.107	1.102
Dentition	0.594	1.452	1.021	1.038	0.750	1.567	1.113	1.093	0.725	1.575	1.108	1.083
Ramus	0.711	2.064	1.013	0.939	0.607	1.558	1.000	0.939	0.635	2.344	1.090	1.036
Corpus	0.566	1.147	0.817	0.792	0.597	1.295	0.892	0.893	0.586	1.795	0.985	0.961
Nose	0.243	0.751	0.476	0.443	0.216	0.758	0.432	0.435	0.283	0.947	0.497	0.462
Cheek	0.390	2.132	0.928	0.785	0.226	1.714	1.000	0.962	0.490	2.377	1.092	0.948
Lip	0.221	1.136	0.524	0.489	0.206	2.021	0.515	0.442	0.162	1.232	0.581	0.505
Chin	0.221	1.752	0.730	0.693	0.316	1.637	0.866	0.817	0.321	2.100	0.885	0.833

## Sheet: S Table6
Supplementary Table6：Mann-Whitney U test of RMS of different skeletal classes in males
	Class I vs Class III		Class II vs Class III		Class I vs Class II
	Z	P	Z	P	Z	P
Hard Tissue	-1.804	0.071	-1.388	0.165	-0.585	0.559
Soft Tissue	-1.779	0.075	-0.315	0.753	-1.586	0.113
Zygomatic Process	-0.182	0.856	-0.391	0.696	-0.589	0.556
Maxilla	-0.605	0.545	-0.682	0.495	-0.169	0.865
Dentition	-1.505	0.132	-0.238	0.812	-2.090	0.037*
Ramus	-0.896	0.370	-0.892	0.373	-0.157	0.875
Corpus	-3.111	0.002*	-1.424	0.154	-2.231	0.026*
Nose	-0.488	0.625	-1.828	0.068	-1.259	0.208
Cheek	-2.163	0.031*	-0.545	0.586	-1.650	0.099
Lip	-1.190	0.234	-1.739	0.082	-0.573	0.567
Chin	-1.735	0.083	-0.024	0.981	-1.695	0.090
*Statistically significant, p＜0.05

## Sheet: S Table7
Supplementary Table7：Descriptive data of different skeletal classes in females
	Class I				Class II				Class III
	Min	Max	Mean	Median	Min	Max	Mean	Median	Min	Max	Mean	Median
Hard Tissue	0.839	1.690	1.164	1.109	0.858	1.982	1.221	1.160	0.813	2.653	1.255	1.177
Soft Tissue	0.436	1.796	0.862	0.770	0.542	2.358	0.963	0.837	0.414	2.232	0.917	0.785
Zygomatic Process	0.560	2.049	1.132	1.080	0.609	1.747	1.168	1.151	0.691	1.652	1.134	1.103
Maxilla	0.717	1.423	1.009	1.002	0.805	1.339	0.997	0.964	0.727	1.411	0.974	0.950
Dentition	0.551	1.543	0.949	0.914	0.713	1.425	1.003	0.991	0.718	1.677	1.048	1.022
Ramus	0.577	1.552	0.952	0.883	0.585	1.913	0.979	0.912	0.621	2.372	1.021	0.948
Corpus	0.574	1.269	0.789	0.748	0.538	1.620	0.835	0.818	0.505	1.899	0.830	0.777
Nose	0.220	0.602	0.367	0.368	0.205	0.808	0.362	0.351	0.192	0.630	0.366	0.354
Cheek	0.352	1.436	0.827	0.781	0.378	2.570	1.011	0.847	0.312	1.617	0.898	0.843
Lip	0.228	0.890	0.496	0.453	0.190	0.812	0.428	0.398	0.205	1.067	0.506	0.464
Chin	0.284	1.451	0.709	0.669	0.266	1.906	0.760	0.637	0.272	1.390	0.721	0.647

## Sheet: S Table8
Supplementary Table8：Mann-Whitney U test of RMS of different skeletal classes in females
	Class I vs Class III		Class II vs Class III		Class I vs Class II
	Z	P	Z	P	Z	P
Hard Tissue	-1.453	0.146	-0.250	0.802	-1.332	0.183
Soft Tissue	-0.674	0.500	-0.569	0.569	-1.126	0.260
Zygomatic Process	-0.335	0.738	-0.670	0.503	-0.904	0.366
Maxilla	-1.057	0.290	-0.924	0.355	-0.242	0.809
Dentition	-1.884	0.065	-0.823	0.410	-1.311	0.190
Ramus	-1.021	0.307	-0.658	0.511	-0.230	0.818
Corpus	-0.698	0.485	-0.694	0.488	-1.223	0.221
Nose	-0.258	0.796	-0.351	0.726	-0.730	0.465
Cheek	-0.795	0.427	-0.710	0.478	-1.501	0.133
Lip	-0.061	0.952	-1.691	0.091	-1.731	0.083
Chin	-0.254	0.799	-0.585	0.559	-0.755	0.451
*Statistically significant, p＜0.05

## Sheet: S Table9
Supplementary Table 9：Correlation coefficient values of hard- and soft-tissue in males
	Hard Tissue			Soft Tissue			Zygomatic Process			Maxilla			Dentition			Ramus			Corpus			Nose			Cheek			Lip			Chin
	RS	MA	SA	RS	MA	SA	RS	MA	SA	RS	MA	SA	RS	MA	SA	RS	MA	SA	RS	MA	SA	RS	MA	SA	RS	MA	SA	RS	MA	SA	RS	MA	SA
Hard tissue	1	1	1	0.278	0.125	0.631**	0.259	0.170	0.243	0.629**	0.680**	0.423**	0.359*	0.398**	0.494*	0.754**	0.552**	0.723**	0.689**	0.515**	0.640**	0.226	0.024	0.062	0.000	-0.066	0.318*	0.221	0.165	0.236	-0.011	0.167	0.397**
Soft tissue	0.278	0.125	0.631**	1	1	1	-0.009	-0.219	0.186	0.176	0.037	0.045	0.409**	0.023	0.187	0.291	0.175	0.526**	0.117	0.024	0.417**	0.129	0.338*	0.288	0.589**	0.589**	0.613**	0.191	0.302*	0.225	0.630**	0.641**	0.515**
Zygomatic Process	0.259	0.170	0.243	-0.009	-0.219	0.186	1	1	1	0.366**	-0.019	0.201	-0.098	-0.133	-0.001	0.175	0.186	0.387**	-0.055	0.248	0.156	-0.123	-0.251	-0.161	-0.090	-0.129	0.224	-0.327*	-0.349*	-0.235	0.088	-0.012	0.232
Maxilla	0.629**	0.680**	0.423**	0.176	0.037	0.045	0.366*	-0.019	0.201	1	1	1	0.214	0.421**	0.141	0.430**	0.431**	0.298*	0.487**	0.198	0.281	0.314*	0.039	-0.065	0.043	-0.208	0.017	-0.010	0.070	0.061	-0.168	0.071	-0.095
Dentition	0.359*	0.398*	0.494**	0.409**	0.023	0.187	-0.098	-0.133	-0.001	0.214	0.421**	0.141	1	1	1	0.150	0.304*	0.165	0.436**	0.222	0.294	-0.088	0.002	-0.039	0.446**	0.072	0.030	0.082	0.057	0.310*	0.282	0.058	0.267
Ramus	0.754**	0.552**	0.723**	0.291	0.175	0.526**	0.175	0.186	0.387**	0.430**	0.431**	0.298*	0.150	0.304*	0.165	1	1	1	0.485**	0.378*	0.595**	0.203	0.083	0.140	-0.027	0.102	0.225	0.173	-0.181	0.200	0.095	0.228	0.327*
Corpus	0.689*	0.515**	0.640*	0.117	0.024	0.417**	-0.055	0.248	0.156	0.487**	0.198	0.281	0.436**	0.222	0.294	0.485**	0.378*	0.595**	1	1	1	0.075	-0.084	-0.032	0.046	0.043	0.159	0.150	-0.104	0.050	-0.079	0.251	0.305*
Nose	0.226	0.024	0.062	0.129	0.338*	0.288	-0.123	-0.251	-0.161	0.314*	0.039	-0.065	-0.088	0.002	-0.039	0.203	0.083	0.140	0.075	-0.084	-0.032	1	1	1	-0.300*	0.118	0.315*	0.225	0.203	0.294	-0.175	0.224	0.128
Cheek	0.000	-0.066	0.318*	0.589**	0.589**	0.613**	-0.090	-0.129	0.224	0.043	-0.208	0.017	0.446**	0.072	0.030	-0.027	0.102	0.225	0.046	0.043	0.159	-0.300*	0.118	0.315*	1	1	1	0.046	0.090	-0.028	0.362*	0.210	0.213
Lip	0.221	0.165	0.236	0.191	0.302*	0.225	-0.327*	-0.349*	-0.235	-0.010	0.070	-0.061	0.082	0.057	0.310**	0.173	-0.181	0.200	0.150	-0.104	0.050	0.225	0.203	0.294	0.046	0.090	-0.028	1	1	1	-0.006	0.160	0.174
Chin	-0.011	0.167	0.397*	0.630**	0.641**	0.515**	0.088	-0.012	0.232	-0.168	0.071	-0.095	0.282	0.058	0.267	0.095	0.228	0.327*	-0.079	0.251	0.305*	0.175	0.224	0.128	0.362*	0.210	0.213	0.006	0.160	0.174	1	1	1
*Correlation significant at the 0.05 level (2-tailed); **Correlation significant at the 0.01 level (2-tailed).

## Sheet: S Table10
Supplementary Table10：Correlation coefficient values of hard- and soft-tissue in females
	Hard Tissue			Soft Tissue			Zygomatic Process			Maxilla			Dentition			Ramus			Corpus			Nose			Cheek			Lip			Chin
	RS	MA	SA	RS	MA	SA	RS	MA	SA	RS	MA	SA	RS	MA	SA	RS	MA	SA	RS	MA	SA	RS	MA	SA	RS	MA	SA	RS	MA	SA	RS	MA	SA
Hard tissue	1	1	1	0.130	-0.057	0.468**	0.385**	0.269	-0.189	0.476**	0.452**	0.449**	0.385*	0.477*	0.447**	0.370**	0.202	0.698**	0.480**	0.417**	0.517**	0.080	0.013	0.084	0.209	-0.032	0.196	-0.107	0.247	0.296*	-0.071	-0.013	0.543**
Soft tissue	0.130	-0.057	0.468**	1	1	1	0.116	0.037	0.156	0.281	-0.062	0.089	-0.078	0.135	0.093	0.066	0.332*	0.359*	-0.066	0.088	0.147	0.157	0.101	0.079	0.660**	0.773**	0.644**	0.107	0.059	0.343*	0.355*	0.365*	0.456**
Zygomatic Process	0.385**	0.269	-0.189	0.116	0.037	0.156	1	1	1	-0.061	0.174	0.207	0.356*	0.012	-0.167	0.357*	0.001	-0.139	0.172	-0.302*	0.050	0.043	-0.092	0.246	0.141	0.092	0.278	-0.254	-0.008	0.025	-0.066	-0.104	-0.160
Maxilla	0.476**	0.452**	0.449**	0.281	-0.062	0.089	-0.061	0.174	0.207	1	1	1	0.317*	-0.041	0.319*	0.392**	-0.016	0.087	0.372*	0.036	0.398**	0.100	0.154	0.200	0.331*	0.134	-0.010	0.097	-0.060	0.211	0.044	-0.352*	0.138
Dentition	0.385*	0.477*	0.447**	-0.078	0.135	0.093	0.356*	0.012	-0.167	0.317*	-0.041	0.319*	1	1	1	0.327*	0.146	0.228	0.379*	0.496**	0.350*	0.249	0.059	0.187	0.174	-0.052	0.048	-0.038	0.250	0.269	-0.025	0.162	0.114
Ramus	0.370*	0.202	0.698**	0.066	0.332*	0.359*	0.357*	0.001	-0.139	0.392**	-0.016	0.087	0.327*	0.146	0.228	1	1	1	0.218	0.112	0.350**	0.226	-0.123	-0.009	0.314*	0.220	0.101	-0.322*	0.083	-0.021	0.037	0.502**	0.385**
Corpus	0.480**	0.417**	0.517**	-0.066	0.088	0.147	0.172	-0.302*	0.050	0.372*	0.036	0.398**	0.379*	0.496**	0.350*	0.218	0.112	0.350*	1	1	1	0.034	0.262	0.144	0.113	-0.101	-0.101	-0.048	0.152	0.243	0.140	0.149	0.331*
Nose	0.080	0.013	0.084	0.157	0.101	0.079	0.043	-0.092	0.246	0.100	0.154	0.200	0.249	0.059	0.187	0.226	-0.123	-0.009	0.034	0.262	0.144	1	1	1	0.089	-0.102	0.113	0.177	0.165	-0.125	0.010	-0.067	-0.051
Cheek	0.209	-0.032	0.196	0.660**	0.773**	0.644**	0.141	0.092	0.278	0.331*	0.134	-0.010	0.174	-0.052	0.048	0.314*	0.220	0.101	0.113	-0.101	-0.101	0.089	-0.102	0.113	1	1	1	-0.055	-0.103	0.023	0.165	0.037	0.131
Lip	-0.107	0.247	0.296*	0.107	0.059	0.343*	-0.254	-0.008	0.025	0.097	-0.060	0.211	-0.038	0.250	0.269	-0.322*	0.083	-0.021	-0.048	0.152	0.243	0.177	0.165	-0.125	-0.055	-0.103	0.023	1	1	1	-0.061	0.090	0.311*
Chin	-0.071	-0.013	0.543**	0.355*	0.365*	0.456**	-0.066	-0.104	-0.160	0.044	-0.352*	0.138	-0.025	0.162	0.114	0.037	0.502**	0.385**	0.140	0.149	0.331*	0.010	-0.067	-0.051	0.165	0.037	0.131	-0.061	0.090	0.311*	1	1	1
*Correlation significant at the 0.05 level (2-tailed); **Correlation significant at the 0.01 level (2-tailed).
